# Supplementary material for: Population-based cohort study of oral contraceptive use and risk of depression
Source: Epidemiol Psychiatr Sci. 2023 Jun 12;32:e39. doi: 10.1017/S2045796023000525 (PMC10294242; doi:10.1017/S2045796023000525)
Supplement: Supplementary file 1 [file epssup.zip]

Archive with 3 entries (3 files):
- S2045796023000525sup001.docx
- S2045796023000525sup002.docx
- S2045796023000525sup003.docx
